# Supplementary material for: Identification of Potential Targets Linked to the Cardiovascular/Alzheimer’s Axis through Bioinformatics Approaches
Source: Biomedicines. 2022 Feb 6;10(2):389. doi: 10.3390/biomedicines10020389 (PMC8962298; doi:10.3390/biomedicines10020389)
Supplement: Supplementary file 1 [file biomedicines-10-00389-s001.zip]

Archive with 1 entries (1 files):
- biomedicines-1568638-supplementary.pdf
